# Supplementary material for: Introducing an Arabidopsis thaliana Thylakoid Thiol/Disulfide-Modulating Protein Into Synechocystis Increases the Efficiency of Photosystem II Photochemistry
Source: Front Plant Sci. 2019 Oct 16;10:1284. doi: 10.3389/fpls.2019.01284 (PMC6805722; doi:10.3389/fpls.2019.01284)
Supplement: Supplementary file 2 [file Table_2.xls]

## Sheet: Table 2
2. Relative abundance of AtLQY1.
	25 µmol photons m-2 s-1		50 µmol photons m-2 s-1
Protein	Empty vector	pSL2035-AtLQY1	Empty vector	pSL2035-AtLQY1
LQY1	0	1.00 ± 0.05	0	1.23 ± 0.05*
Data are presented as mean ± SE (n = 4 independent biological replicates). The asterisks indicate significant differences between AtLQY1–expressing Synechocystis grown at 25 and 50 µmol photons m-2 s-1 (Student’s t-test; *, p < 0.05).

## Sheet: Table 3
3. Fv/Fm values before and after a 90-min moderately high light treatment at 250 µmol photons m-2 s-1.
	Before 90-min high light		After 90-min high light
Parameter	Empty vector	pSL2035-AtLQY1	Empty vector	pSL2035-AtLQY1
Fv/Fm	0.263 ± 0.014b	0.306 ± 0.006a	0.190 ± 0.007d	0.220 ± 0.003c
Prior to the high-light treatment, Synechocystis cultures were grown at 50 µmol photons m-2 s-1. Data are presented as mean ± SE (n = 4 independent biological replicates). Values not connected by the same lowercase letter are significantly different (Student’s t-test, p < 0.05).

## Sheet: Table 4
4A. Light response curves of PSII operating efficiency (FPSII) in the empty-vector control and AtLQY1-expressing Synechocystis grown at 25 µmol photons m-2 s-1				4C. Light response curves of PSII electron transport rate (ETRPSII) in the empty-vector control and AtLQY1-expressing Synechocystis grown at 25 µmol photons m-2 s-1
Measuring light intensity (µmol photons m-2 s-1)	Empty vector	pSL2035-AtLQY1		Measuring light intensity (µmol photons m-2 s-1)	Empty vector	pSL2035-AtLQY1
	FPSII	FPSII			ETRPSII	ETRPSII
0	0.226 ± 0.007	0.225 ± 0.009		0	0.00 ± 0.00	0.00 ± 0.00
8	0.199 ± 0.017	0.201 ± 0.019		8	0.29 ± 0.02	0.32 ± 0.03
13	0.222 ± 0.017	0.214 ± 0.016		13	0.58 ± 0.04	0.66 ± 0.06
20	0.228 ± 0.007	0.206 ± 0.014		20	1.00 ± 0.03	1.05 ± 0.07
46	0.228 ± 0.007	0.212 ± 0.009		46	2.44 ± 0.07	2.65 ± 0.11
82	0.222 ± 0.012	0.208 ± 0.013		82	4.32 ± 0.24	4.76 ± 0.31
105	0.205 ± 0.008	0.197 ± 0.011		105	5.15 ± 0.19	5.80 ± 0.33
161	0.183 ± 0.009	0.173 ± 0.015		161	7.06 ± 0.34	7.85 ± 0.71
236	0.175 ± 0.004	0.159 ± 0.011		236	9.95 ± 0.26	10.61 ± 0.70
422	0.133 ± 0.009	0.123 ± 0.018		422	13.59 ± 0.87	14.72 ± 2.18
4B. Light response curves of PSII operating efficiency (FPSII) in the empty-vector control and AtLQY1-expressing Synechocystis grown at 50 µmol photons m-2 s-1				4D. Light response curves of PSII electron transport rate (ETRPSII) in the empty-vector control and AtLQY1-expressing Synechocystis grown at 50 µmol photons m-2 s-1
Measuring light intensity (µmol photons m-2 s-1)	Empty vector	pSL2035-AtLQY1		Measuring light intensity (µmol photons m-2 s-1)	Empty vector	pSL2035-AtLQY1
	FPSII	FPSII			ETRPSII	ETRPSII
0	0.291 ± 0.006	0.313 ± 0.011		0	0.00 ± 0.00	0.00 ± 0.00
8	0.282 ± 0.008	0.292 ± 0.008		8	0.48 ± 0.01	0.51 ± 0.02
13	0.325 ± 0.011	0.316 ± 0.008		13	0.89 ± 0.03	0.93 ± 0.03
20	0.331 ± 0.011	0.319 ± 0.008		20	1.40 ± 0.05	1.44 ± 0.04
46	0.319 ± 0.014	0.317 ± 0.007		46	3.09 ± 0.13	3.31 ± 0.07
82	0.296 ± 0.017	0.308 ± 0.005		82	5.10 ± 0.29	5.71 ± 0.09
105	0.266 ± 0.019	0.295 ± 0.006		105	5.88 ± 0.42	7.02 ± 0.15
161	0.227 ± 0.016	0.276 ± 0.004*		161	7.66 ± 0.54	10.08 ± 0.14*
236	0.184 ± 0.017	0.248 ± 0.004*		236	9.15 ± 0.85	13.27 ± 0.22*
422	0.119 ± 0.017	0.195 ± 0.002**		422	10.54 ± 1.54	18.60 ± 0.15**
Initial cultures were started at optical density of 0.05 at 730 nm. The light response curves were determined on mid-log phase cultures after a 5-min dark adaption. During the measurement, cultures were exposed for 30 seconds at a wide range of light intensities (0, 8, 13, 20, 46, 82, 105, 161, 236, and 422 µmol photons m-2 s-1). Data are presented as means ± SE (n = 4 independent biological repl…

## Sheet: Table 5
5. Measurement of ROS accumulation in Synechocystis cultures grown at 25 and 50 µmol photons m-2 s-1.
	25 µmol photons m-2 s-1				50 µmol photons m-2 s-1
	Negative control	Empty vector	pSL2035-AtLQY1	Positive control	Negative control	Empty vector	pSL2035-AtLQY1	Positive control
CDF fluorescence (arbitrary units)	0.202 ± 0.033e	0.459 ± 0.020d	0.518 ± 0.036d	0.962 ± 0.041b	0.189 ± 0.009e	0.605 ± 0.018c	0.509 ± 0.016d	1.090 ± 0.038a
Data are presented as mean ± SE (n = 4 independent biological replicates). Values not connected by the same lowercase letter are significantly different (Student’s t-test, p < 0.05).

## Sheet: Table 6
6. Relative abundances of PsaA, D1, D2, APC, and PC proteins.
	25 µmol photons m-2 s-1		50 µmol photons m-2 s-1
Protein	Empty vector	pSL2035-AtLQY1	Empty vector	pSL2035-AtLQY1
PsaA	1.00 ± 0.08a	0.90 ± 0.08a	1.14 ± 0.14a	1.23 ± 0.18a
D1	1.00 ± 0.12a	1.16 ± 0.08a	0.96 ± 0.10a	1.12 ± 0.09a
D2	1.00 ± 0.15b	1.33 ± 0.11a,b	1.39 ± 0.22a,b	1.63 ± 0.23a
APC	1.00 ± 0.07ab	1.06 ± 0.05a	0.86 ± 0.05bc	0.78 ± 0.05c
PC	1.00 ± 0.04a	0.97 ± 0.06a	0.79 ± 0.06b	0.68 ± 0.05b
Data are presented as mean ± SE (n = 3 independent biological replicates). Values not connected by the same lowercase letter are significantly different (Student’s t-test, p < 0.05).

## Sheet: Table 7
7. Thylakoid membrane spacing distances.
	25 µmol photons m-2 s-1		50 µmol photons m-2 s-1
	Empty vector	pSL2035-AtLQY1	Empty vector	pSL2035-AtLQY1
center-to-center distance (Å)	475 ± 10c	494 ± 11c	560 ± 14a	526 ± 8b
Data are presented as mean ± SE (n = 30 independent biological replicates). Values not connected by the same lowercase letter are significantly different (Student’s t-test, p < 0.05).
